# Supplementary material for: Service-Delivery Models to Increase the Uptake of Non-Communicable Disease Screening in South-Central Ethiopia: A Difference-In-Differences Analysis
Source: Diseases. 2024 Nov 5;12(11):278. doi: 10.3390/diseases12110278 (PMC11593248; doi:10.3390/diseases12110278)
Supplement: Supplementary file 1 [file diseases-12-00278-s001.zip]

Archive with 1 entries (1 files):
- diseases-3203854-supplementary.pdf
